# Supplementary material for: Melting of glacier ice enhanced by bursting air bubbles
Source: Nat Geosci. 2023 Sep 7;16(10):871–6. doi: 10.1038/s41561-023-01262-8 (PMC10555835; doi:10.1038/s41561-023-01262-8)
Supplement: Supplementary file 5 — Processed data used to create Fig. 2 from main text. [file 41561_2023_1262_MOESM5_ESM.csv]

X	V_clear	W_clear	V_bub	W_bub
-1.0438	-0.0050623	-0.0016825	0.00032403	0.0016763
-0.88993	-0.0014525	0.000506	0.00023337	0.0035452
-0.73608	-0.0016586	0.001425	0.00020482	0.0074526
-0.58223	-0.00079073	0.00094772	8.39E-07	0.01382
-0.42838	0.00090512	0.0016582	-0.0002243	0.018773
-0.27452	0.00046589	0.0034105	-0.00021117	0.01785
-0.12067	0.00083627	0.0083888	-0.00016102	0.014423
0.033182	-0.0011313	0.02971	-0.0018286	0.10027
0.18703	-0.0024703	0.041039	-0.005592	0.28225
0.34089	-0.0027261	0.022331	-0.0033675	0.22197
0.49474	-0.0038585	0.003006	-0.00011626	0.068042
0.64859	-0.0054078	-0.0021947	0.00012439	0.023904
0.80244	-0.0071574	-0.0045166	0.0011173	0.0042676
0.9563	-0.0086702	-0.0069236	0.0029947	-0.011296
1.1101	-0.0096221	-0.0092764	0.0044924	-0.02419
1.264	-0.010015	-0.011544	0.0064013	-0.034241
1.4179	-0.0095015	-0.014536	0.0073457	-0.040416
1.5717	-0.0085308	-0.018215	0.0083628	-0.048334
1.7256	-0.0076477	-0.022279	0.0099004	-0.056538
1.8794	-0.0065172	-0.026183	0.011492	-0.059377
2.0333	-0.0054099	-0.02805	0.012492	-0.054329
2.1871	-0.0047064	-0.029525	0.012119	-0.051496
2.341	-0.0039809	-0.030015	0.011482	-0.047997
2.4948	-0.0033178	-0.029872	0.010673	-0.040348
2.6487	-0.0027018	-0.029033	0.010334	-0.035
2.8025	-0.0023964	-0.026959	0.010095	-0.028839
2.9564	-0.0022114	-0.02512	0.0094153	-0.02333
3.1102	-0.0022565	-0.022818	0.0096141	-0.019106
3.2641	-0.002537	-0.021093	0.0087619	-0.014813
3.4179	-0.0025445	-0.019186	0.008087	-0.01136
3.5718	-0.0028106	-0.016894	0.0072652	-0.0085323
3.7256	-0.003306	-0.015175	0.0070074	-0.0060262
