# Supplementary material for: Melting of glacier ice enhanced by bursting air bubbles
Source: Nat Geosci. 2023 Sep 7;16(10):871–6. doi: 10.1038/s41561-023-01262-8 (PMC10555835; doi:10.1038/s41561-023-01262-8)
Supplement: Supplementary file 6 — Processed data used to create Fig. 3 from main text. [file 41561_2023_1262_MOESM6_ESM.csv]

X	KE_clear	tke_clear	KE_bub	tke_bub	T1_clear	T1_clear_std	T2_clear	T2_clear_std	T3_clear	T1_bub	T1_bub_std	T2_bub	T2_bub_std	T3_bub
-1.0438	1.9094	1.9094	1.27E-06	0.0056369	0.072536	0.39454	18.157	13.335	0	1.49E-06	3.16E-06	0.00026763	0.00023426	0
-0.88993	2.0254	2.0254	1.88E-06	0.0061676	0.20304	0.344	5.9245	3.8616	0	1.73E-06	7.65E-06	2.19E-05	1.34E-05	0
-0.73608	0.51606	0.51606	3.82E-06	0.0050516	0.45	0.96995	2.0466	1.1022	0	1.11E-05	1.55E-05	7.06E-05	2.48E-05	0
-0.58223	0.6553	0.6553	4.12E-06	0.0034696	0.41034	0.74326	0.96021	0.75429	0	4.03E-05	2.37E-05	0.00018507	9.93E-05	0
-0.42838	0.44813	0.44813	3.15E-06	0.0026069	-0.29708	0.63271	1.3015	0.74612	0	1.86E-05	2.05E-05	0.00029759	0.00012885	0
-0.27452	0.020771	0.020771	3.14E-06	0.0034965	-0.00069213	0.0003998	0.2969	0.18933	0	2.09E-05	1.27E-05	0.0011994	0.0013836	0
-0.12067	0.01465	0.01465	7.38E-07	0.00019671	9.09E-05	0.00091849	0.021987	0.0056925	0.0060703	3.82E-07	3.12E-07	0.028583	0.021622	0.014922
0.033182	0.0078375	0.0078375	0.0016668	0.0065248	5.98E-05	0.00025972	0.011445	0.0021518	0.027364	0.0011941	0.00094815	0.18791	0.071325	0.090113
0.18703	0.012205	0.012205	0.023221	0.053809	0.00014486	0.00029971	0.0080172	0.00096225	0.029915	0.0024482	0.011285	0.26533	0.1681	0.253
0.34089	0.015477	0.015477	0.027116	0.092918	-5.63E-05	0.00017015	0.0086134	0.0014513	3.49E-07	0.016436	0.045427	0.21354	0.084207	0.1937
0.49474	0.015218	0.015218	0.00037461	0.020055	-0.00032783	8.50E-05	0.0075122	0.00087186	0	0.00042513	0.00039556	0.32431	0.17125	0.037857
0.64859	0.014978	0.014978	4.59E-05	0.0089602	-0.00021758	0.00015497	0.006545	0.0016637	0	0.00021883	0.00036677	0.009533	0.01083	0
0.80244	0.014659	0.014659	0.00048889	0.0044271	-8.69E-05	0.00018643	0.0057369	0.00099969	0	7.35E-05	0.00025369	0.0060794	0.0091695	-2.51E-06
0.9563	0.014212	0.014212	0.0022026	0.0061602	-5.17E-05	0.00010075	0.0059651	0.0012504	0	-6.83E-05	0.00052821	0.002197	0.0023699	0
1.1101	0.012121	0.012121	0.0036819	0.0079633	-4.04E-05	0.00012476	0.0049628	0.00060395	0	-0.00020956	0.0020806	0.0032399	0.0030835	0
1.264	0.011915	0.011915	0.0040844	0.0091892	4.30E-07	6.17E-05	0.0038168	0.0005808	0	-0.00071301	0.001637	0.002887	0.0038561	0
1.4179	0.011365	0.011365	0.0040235	0.0098444	1.67E-05	4.61E-05	0.0036265	0.00053522	0	-0.00017965	0.00044754	0.0011649	0.00034726	0
1.5717	0.010005	0.010005	0.0041654	0.010282	1.31E-05	5.34E-05	0.0037066	0.0009129	0	-6.32E-05	0.00020039	0.0013407	0.00024989	0
1.7256	0.011424	0.011424	0.003261	0.011028	0.00011389	0.00010734	0.0036029	0.00057098	0	0.00014701	0.00064144	0.001433	0.00073977	0
1.8794	0.011931	0.011931	0.0018841	0.011372	0.00020314	0.0002021	0.0029993	0.00038021	0	0.00013444	0.00049123	0.0013114	0.00046427	0
2.0333	0.011438	0.011438	0.00081433	0.012228	-6.40E-05	0.00020188	0.0026735	0.00035453	0	-7.39E-05	0.00018493	0.001423	0.000353	0
2.1871	0.010991	0.010991	0.00031787	0.011459	-0.00014132	0.00018513	0.0025986	0.0003151	0	5.02E-05	0.00012371	0.0012007	0.00060059	0
2.341	0.010816	0.010816	0.0001094	0.010798	-0.00020355	0.00015819	0.0025672	0.00026175	0	7.17E-05	0.00011648	0.00061275	0.00021789	0
2.4948	0.0093842	0.0093842	5.13E-05	0.0094174	-0.00036262	0.00017646	0.0024782	0.00023781	0	7.45E-05	4.07E-05	0.00079948	0.00047916	0
2.6487	0.0092666	0.0092666	6.03E-05	0.0086507	-0.00021445	0.00018959	0.0023024	0.00039218	0	5.53E-05	2.87E-05	0.00095513	0.0014686	0
2.8025	0.0096651	0.0096651	5.75E-05	0.0091505	-7.47E-05	0.00017864	0.002052	0.00039133	0	8.81E-05	6.76E-05	0.00065372	0.00047654	0
2.9564	0.00979	0.00979	5.53E-05	0.0091194	-4.41E-05	0.00010911	0.0020183	0.00045846	0	6.69E-05	4.48E-05	0.0008967	0.0014238	0
3.1102	0.0095401	0.0095401	6.89E-05	0.010325	-4.62E-05	7.73E-05	0.0020754	0.00032029	0	4.34E-05	9.81E-05	0.00042746	0.00037058	0
3.2641	0.0084892	0.0084892	8.99E-05	0.0096956	-1.33E-05	7.98E-05	0.0019331	0.0002919	0	1.08E-05	0.00011923	0.00030703	0.00015567	0
3.4179	0.0081271	0.0081271	0.00011374	0.0098602	0.00010543	6.93E-05	0.0017126	0.00016828	0	4.43E-05	4.36E-05	0.00034291	0.00012663	0
3.5718	0.0068069	0.0068069	0.00013763	0.0093155	5.96E-05	4.80E-05	0.0015617	0.000183	0	4.48E-05	4.56E-05	0.00016856	0.00010592	0
3.7256	0.0052864	0.0052864	0.00014969	0.0064291	-3.17E-05	2.45E-05	0.0046621	0.00067805	0	2.87E-05	4.85E-05	0	0	0
