# Supplementary material for: Melting of glacier ice enhanced by bursting air bubbles
Source: Nat Geosci. 2023 Sep 7;16(10):871–6. doi: 10.1038/s41561-023-01262-8 (PMC10555835; doi:10.1038/s41561-023-01262-8)
Supplement: Supplementary file 7 — Processed data used to create Fig. 4 from main text. [file 41561_2023_1262_MOESM7_ESM.csv]

depth	density anomoly fresh water	density anomoloy air	bubble ejection energy	bubble rise potential energy
0	18.9	101.97	0	0
1	19.098	92.703	12.076	26.061
2	19.264	84.979	11.791	25.205
3	19.405	78.442	11.525	26.035
4	19.528	72.84	11.276	22.904
5	19.635	67.984	11.04	20.582
6	19.73	63.736	10.819	18.672
7	19.814	59.987	10.61	16.833
8	19.89	56.655	10.412	15.374
9	19.959	53.674	10.221	14.209
10	20.021	50.99	10.042	12.965
11	20.079	48.563	9.8699	12.004
12	20.131	46.355	9.7051	11.135
13	20.18	44.34	9.5469	10.304
14	20.226	42.493	9.3943	9.5779
15	20.268	40.794	9.2502	8.9576
16	20.308	39.225	9.1094	8.3055
17	20.345	37.772	8.9747	7.7963
18	20.38	36.424	8.8446	7.3117
19	20.413	35.168	8.7173	6.8354
20	20.445	33.996	8.5956	6.4725
21	20.475	32.9	8.48	6.1121
22	20.504	31.872	8.3664	5.7629
23	20.531	30.906	8.2548	5.4779
24	20.557	29.997	8.1481	5.1938
25	20.582	29.141	8.0441	4.8907
26	20.606	28.331	7.9431	4.6029
27	20.629	27.566	7.8452	4.3999
28	20.652	26.841	7.7508	4.1873
29	20.673	26.152	7.6574	3.9907
30	20.694	25.499	7.5678	3.805
31	20.715	24.877	7.4823	3.6509
32	20.734	24.285	7.3953	3.4768
33	20.753	23.72	7.3128	3.3044
34	20.772	23.181	7.2318	3.1731
35	20.79	22.667	7.1527	3.0357
36	20.808	22.174	7.0754	2.8977
37	20.825	21.702	7.0001	2.7677
38	20.842	21.25	6.9269	2.6642
39	20.858	20.817	6.8558	2.5604
40	20.874	20.401	6.7838	2.4489
41	20.89	20.001	6.7175	2.3692
42	20.905	19.616	6.6502	2.2799
43	20.92	19.246	6.5856	2.1915
44	20.935	18.89	6.5201	2.0958
45	20.95	18.547	6.4574	2.0247
46	20.964	18.216	6.3938	1.9542
47	20.978	17.896	6.3367	1.8864
48	20.992	17.588	6.2754	1.8234
49	21.005	17.29	6.217	1.7647
50	21.019	17.002	6.1616	1.7193
51	21.032	16.723	6.1057	1.6603
52	21.045	16.454	6.053	1.6055
53	21.058	16.193	5.9998	1.5598
54	21.071	15.94	5.946	1.522
55	21.083	15.694	5.8956	1.4737
56	21.095	15.457	5.8447	1.4239
57	21.108	15.226	5.7934	1.3897
58	21.12	15.002	5.7456	1.3486
59	21.132	14.785	5.6973	1.3097
60	21.144	14.574	5.6486	1.2717
61	21.155	14.369	5.6036	1.247
62	21.167	14.169	5.5583	1.2116
63	21.178	13.975	5.5125	1.1758
64	21.19	13.787	5.4706	1.1457
65	21.201	13.603	5.4284	1.1157
66	21.212	13.424	5.3858	1.0892
67	21.223	13.25	5.3429	1.0543
68	21.234	13.08	5.3041	1.0371
69	21.245	12.915	5.2606	1.0096
70	21.256	12.753	5.2211	0.98255
71	21.267	12.596	5.1814	0.95697
72	21.277	12.442	5.1458	0.93942
73	21.288	12.292	5.1056	0.91669
74	21.298	12.146	5.0696	0.89584
75	21.309	12.003	5.0333	0.87737
76	21.319	11.864	4.9968	0.85654
77	21.329	11.728	4.9601	0.83843
78	21.34	11.594	4.9278	0.81821
79	21.35	11.464	4.8906	0.79875
80	21.36	11.337	4.8579	0.7826
81	21.37	11.212	4.825	0.76656
82	21.38	11.091	4.7919	0.74991
83	21.39	10.972	4.7586	0.73349
84	21.4	10.855	4.7251	0.71999
85	21.41	10.741	4.6962	0.70331
86	21.42	10.629	4.6624	0.68898
87	21.429	10.519	4.6332	0.67394
88	21.439	10.412	4.6039	0.66197
89	21.449	10.307	4.5744	0.649
90	21.458	10.204	4.5448	0.63732
91	21.468	10.103	4.515	0.622
92	21.477	10.004	4.4851	0.60925
93	21.487	9.9071	4.455	0.59737
94	21.496	9.8119	4.4299	0.58592
95	21.506	9.7185	4.3995	0.5738
96	21.515	9.6269	4.3741	0.56659
97	21.524	9.537	4.3486	0.55755
98	21.534	9.4488	4.3178	0.54558
99	21.543	9.3621	4.292	0.53594
100	21.552	9.2771	4.2661	0.52585
101	21.561	9.1936	4.2401	0.51595
102	21.571	9.1116	4.214	0.50714
103	21.58	9.031	4.193	0.49755
104	21.589	8.9518	4.1667	0.48942
105	21.598	8.8741	4.1403	0.48202
106	21.607	8.7976	4.119	0.47423
107	21.616	8.7225	4.0924	0.4647
108	21.625	8.6486	4.071	0.45657
109	21.634	8.576	4.0495	0.44914
110	21.643	8.5046	4.0225	0.44111
111	21.652	8.4344	4.0009	0.43303
112	21.661	8.3653	3.9791	0.42623
113	21.67	8.2974	3.9573	0.42127
114	21.679	8.2305	3.9354	0.41404
115	21.688	8.1647	3.9134	0.40554
116	21.696	8.1	3.8914	0.39989
117	21.705	8.0363	3.8692	0.39231
118	21.714	7.9736	3.847	0.38517
119	21.723	7.9118	3.8303	0.37856
120	21.732	7.851	3.8079	0.37511
121	21.74	7.7911	3.7855	0.36886
122	21.749	7.7322	3.7686	0.3644
123	21.758	7.6741	3.746	0.35812
124	21.766	7.6169	3.729	0.35316
125	21.775	7.5605	3.7119	0.34745
126	21.784	7.505	3.6891	0.34198
127	21.792	7.4502	3.672	0.33736
128	21.801	7.3963	3.6548	0.33341
129	21.809	7.3431	3.6317	0.32851
130	21.818	7.2907	3.6144	0.32331
131	21.827	7.2391	3.597	0.3184
132	21.835	7.1882	3.5796	0.31347
133	21.844	7.138	3.5621	0.30933
134	21.852	7.0884	3.5446	0.30407
135	21.861	7.0396	3.527	0.30057
136	21.869	6.9914	3.5094	0.2969
137	21.878	6.9439	3.4917	0.2926
138	21.886	6.8971	3.474	0.2875
139	21.895	6.8508	3.4562	0.28439
140	21.903	6.8052	3.4384	0.28024
141	21.911	6.7602	3.4265	0.27617
142	21.92	6.7158	3.4086	0.2727
143	21.928	6.6719	3.3906	0.27009
144	21.937	6.6286	3.3786	0.26626
145	21.945	6.5859	3.3606	0.26134
146	21.953	6.5437	3.3424	0.25776
147	21.962	6.5021	3.3303	0.25434
148	21.97	6.461	3.3122	0.25062
149	21.978	6.4204	3.3	0.24739
150	21.987	6.3803	3.2817	0.24579
151	21.995	6.3408	3.2695	0.24313
152	22.003	6.3017	3.2511	0.23991
153	22.012	6.2631	3.2388	0.23706
154	22.02	6.2249	3.2265	0.23348
155	22.028	6.1872	3.208	0.23056
156	22.036	6.15	3.1957	0.22734
157	22.045	6.1132	3.1833	0.22489
158	22.053	6.0769	3.1646	0.22215
159	22.061	6.041	3.1522	0.21985
160	22.069	6.0055	3.1397	0.21704
161	22.078	5.9704	3.1272	0.21481
162	22.086	5.9357	3.1147	0.21164
163	22.094	5.9015	3.0958	0.20883
164	22.102	5.8676	3.0832	0.20655
165	22.11	5.8341	3.0706	0.20425
166	22.119	5.801	3.058	0.20155
167	22.127	5.7683	3.0453	0.19965
168	22.135	5.7359	3.0326	0.19774
169	22.143	5.7039	3.0199	0.1947
170	22.151	5.6722	3.0072	0.19235
171	22.159	5.641	2.9944	0.19054
172	22.168	5.61	2.9816	0.18838
173	22.176	5.5794	2.9688	0.18517
174	22.184	5.5491	2.9559	0.18393
175	22.192	5.5191	2.943	0.18188
176	22.2	5.4895	2.9366	0.17954
177	22.208	5.4602	2.9237	0.17712
178	22.216	5.4312	2.9107	0.17622
179	22.224	5.4025	2.8978	0.174
180	22.232	5.3741	2.8848	0.1721
181	22.24	5.346	2.8783	0.17046
182	22.249	5.3182	2.8652	0.16912
183	22.257	5.2907	2.8522	0.16703
184	22.265	5.2635	2.8391	0.16545
185	22.273	5.2365	2.8325	0.16329
186	22.281	5.2098	2.8194	0.16137
187	22.289	5.1834	2.8062	0.15961
188	22.297	5.1573	2.7996	0.15813
189	22.305	5.1314	2.7864	0.15634
190	22.313	5.1058	2.7732	0.15511
191	22.321	5.0804	2.7666	0.15369
192	22.329	5.0553	2.7533	0.15158
193	22.337	5.0304	2.7467	0.15002
194	22.345	5.0058	2.7334	0.14862
195	22.353	4.9814	2.7267	0.14636
196	22.361	4.9573	2.7134	0.14069
197	22.369	4.9334	2.7	0.12857
198	22.377	4.9097	2.6933	0.10564
199	22.385	4.8862	2.6799	0.08039
200	22.393	4.863	2.6731	0.032989
